# Supplementary material for: The Regular Consumption of Nuts Is Associated with a Lower Prevalence of Abdominal Obesity and Metabolic Syndrome in Older People from the North of Spain
Source: Int J Environ Res Public Health. 2022 Jan 23;19(3):1256. doi: 10.3390/ijerph19031256 (PMC8834977; doi:10.3390/ijerph19031256)
Supplement: Supplementary file 1 [file ijerph-19-01256-s001.zip]

Archive with 1 entries (1 files):
- ijerph-1492616-supplementary.pdf
